# Supplementary material for: Neuronal Dynamics of Pain in Parkinson’s Disease
Source: Brain Sci. 2021 Sep 16;11(9):1224. doi: 10.3390/brainsci11091224 (PMC8468705; doi:10.3390/brainsci11091224)
Supplement: Supplementary file 1 [file brainsci-11-01224-s001.zip]

Archive with 1 entries (1 files):
- brainsci-1316574-supplementary.pdf
